# Supplementary material for: Relative risk of second malignant neoplasms highest among young adult cancer patients – a population-based registry study in Finland
Source: Acta Oncol. 2024 Jun 8;63:34138. doi: 10.2340/1651-226X.2024.34138 (PMC11332513; doi:10.2340/1651-226X.2024.34138)
Supplement: Relative risk of second malignant neoplasms highest among young adult cancer patients – a population-based registry study in Finland [file AO-63-34138-s1.xlsx]

## Sheet: Blad1
Supplementary material has been published as submitted. It has not been copyedited or typeset by Acta Oncologica
SUPPLEMENT 1. Standardised incidence ratios (SIR) for any metachronous second malignant neoplasm (SMN) diagnosed in Finland between 1992-2021 by age at first primary cancer (FPC), diagnosis period of first primary cancer (FPC), and site of first primary cancer (FPC).
	Men								Women
Age at FPC	First primary cancer	No. of FPCs	Observed SMNs	Expected SMNs	PYRS	SIR	95% CI		First primary cancer	No. of FPCs	Observed SMNs	Expected SMNs	PYRS	SIR	95% CI
20-39	Bone	145	<5	1.89	1434.44	1.59	0.33-4.64		Bone	95	5	2.92	1155.21	1.71	0.56-4.00
20-39	Brain, meninges and central nervous system	1302	29	18.54	12516.47	1.56	1.05-2.25		Brain, meninges and central nervous system	1502	78	42.98	16700.37	1.81	1.43-2.27
20-39	Breast	9	<5	0.14	105.52	7.13	0.18-39.73		Breast	4035	163	138.53	43514.70	1.18	1.00-1.37
20-39	Digestive organs	1009	32	14.37	8860.25	2.23	1.52-3.14		Digestive organs	1068	43	29.13	10775.09	1.48	1.07-1.99
20-39	Endocrine glands	489	21	9.38	6139.46	2.24	1.39-3.42		Endocrine glands	1940	105	67.54	25917.76	1.55	1.27-1.88
20-39	Eye	41	<5	1.45	654.77	0.69	0.02-3.84		Eye	38	<5	1.80	541.94	1.67	0.34-4.88
20-39	Illdefined or unknown	64	<5	0.56	462.24	5.38	1.11-15.73		Female genital organs	2287	92	76.36	27217.35	1.20	0.97-1.48
20-39	Lymphoid and haematopoietic tissue	2334	134	37.05	25746.35	3.62	3.03-4.28		Illdefined or unknown	57	<5	0.99	426.51	3.04	0.63-8.89
20-39	Male genital organs	2371	66	31.86	26543.73	2.07	1.60-2.64		Lymphoid and haematopoietic tissue	1821	140	44.92	20748.43	3.12	2.62-3.68
20-39	Mesothelioma	6	<5	0.03	34.04	0	0.00-140.16		Mesothelioma	8	<5	0.06	37.63	0	0.00-64.99
20-39	Mouth, pharynx	285	13	4.50	2933.75	2.89	1.54-4.94		Mouth, pharynx	271	16	8.33	3261.48	1.92	1.10-3.12
20-39	Peripheral nerves, autonomic nervous system	34	<5	0.54	288.58	5.58	1.15-16.30		Peripheral nerves, autonomic nervous system	27	<5	0.47	203.80	6.42	1.32-18.76
20-39	Respiratory and intrathoracic organs	223	8	2.87	1632.21	2.79	1.21-5.50		Respiratory and intrathoracic organs	178	7	4.06	1540.42	1.73	0.69-3.56
20-39	Skin	1266	29	24.23	14242.72	1.20	0.80-1.72		Skin	1957	89	51.42	21061.92	1.73	1.39-2.13
20-39	Soft tissues	256	8	3.49	2374.33	2.29	0.99-4.52		Soft tissues	177	13	5.01	1921.10	2.59	1.38-4.43
20-39	Urinary organs	478	16	9.92	5579.72	1.61	0.92-2.62		Urinary organs	230	18	8.33	2771.24	2.16	1.28-3.41
20-39	All	10312	367	160.79	109548.57	2.28	2.06-2.52		All	15691	778	482.89	177825.25	1.61	1.50-1.73
40-59	Bone	161	21	12.54	1415.34	1.67	1.04-2.56		Bone	104	12	8.03	1023.51	1.49	0.77-2.61
40-59	Brain, meninges and central nervous system	2947	265	203.06	23757.83	1.31	1.15-1.47		Brain, meninges and central nervous system	4433	456	394.18	47953.01	1.16	1.05-1.27
40-59	Breast	132	22	11.10	1181.87	1.98	1.24-3.00		Breast	44453	3503	4328.73	514860.74	0.81	0.78-0.84
40-59	Digestive organs	10587	867	598.85	61607.09	1.45	1.35-1.55		Digestive organs	8529	670	522.15	61722.77	1.28	1.19-1.38
40-59	Endocrine glands	1072	130	90.44	10758.53	1.44	1.20-1.71		Endocrine glands	3566	419	348.74	44245.08	1.20	1.09-1.32
40-59	Eye	240	29	19.31	2196.75	1.50	1.01-2.16		Eye	197	22	18.71	2221.54	1.18	0.74-1.78
40-59	Illdefined or unknown	456	39	17.98	2094.23	2.17	1.54-2.97		Female genital organs	10750	1111	942.66	108906.51	1.18	1.11-1.25
40-59	Lymphoid and haematopoietic tissue	7234	1048	512.81	60205.65	2.04	1.92-2.17		Illdefined or unknown	453	36	20.47	2647.78	1.76	1.23-2.43
40-59	Male genital organs	14698	1464	1662.29	143329.06	0.88	0.84-0.93		Lymphoid and haematopoietic tissue	5424	805	401.84	49695.76	2.00	1.87-2.15
40-59	Mesothelioma	219	<5	3.93	466.45	0.51	0.06-1.84		Mesothelioma	61	<5	1.39	180.24	2.87	0.78-7.35
40-59	Mouth, pharynx	2689	344	168.97	19147.45	2.04	1.83-2.26		Mouth, pharynx	1241	167	87.56	10611.82	1.91	1.63-2.22
40-59	Peripheral nerves, autonomic nervous system	34	<5	1.88	228.44	1.60	0.33-4.66		Peripheral nerves, autonomic nervous system	24	<5	1.83	215.20	1.10	0.13-3.96
40-59	Respiratory and intrathoracic organs	5034	309	182.24	19571.99	1.70	1.51-1.90		Respiratory and intrathoracic organs	2372	120	81.20	10034.16	1.48	1.23-1.77
40-59	Skin	5519	604	484.77	52065.82	1.25	1.15-1.35		Skin	5076	542	408.42	51172.94	1.33	1.22-1.44
40-59	Soft tissues	546	55	38.69	4534.36	1.42	1.07-1.85		Soft tissues	499	46	36.04	4490.09	1.28	0.93-1.70
40-59	Urinary organs	5740	759	524.92	50832.28	1.45	1.34-1.55		Urinary organs	2241	267	201.88	22822.75	1.32	1.17-1.49
40-59	All	57308	5961	4533.76	453393.14	1.31	1.28-1.35		All	89423	8182	7803.87	932838.44	1.05	1.03-1.07
60-79	Bone	141	23	15.61	655.65	1.47	0.93-2.21		Bone	93	9	9.53	672.12	0.94	0.43-1.79
60-79	Brain, meninges and central nervous system	2457	305	259.75	11231.93	1.17	1.05-1.31		Brain, meninges and central nervous system	4213	470	447.99	31641.03	1.05	0.96-1.15
60-79	Breast	263	54	40.63	1634.95	1.33	1.00-1.73		Breast	47504	4682	5303.46	376108.89	0.88	0.86-0.91
60-79	Digestive organs	29322	3030	3086.21	124149.54	0.98	0.95-1.02		Digestive organs	23850	1754	1808.70	123137.40	0.97	0.92-1.02
60-79	Endocrine glands	867	162	111.32	4923.06	1.46	1.24-1.70		Endocrine glands	2122	304	243.55	17263.93	1.25	1.11-1.40
60-79	Eye	336	51	53.03	2156.82	0.96	0.72-1.26		Eye	305	37	33.28	2311.07	1.11	0.78-1.53
60-79	Illdefined or unknown	852	61	47.07	2079.03	1.30	0.99-1.66		Female genital organs	20431	2249	2031.40	142463.28	1.11	1.06-1.15
60-79	Lymphoid and haematopoietic tissue	13649	2363	1434.35	61421.50	1.65	1.58-1.72		Illdefined or unknown	1065	49	47.50	3424.75	1.03	0.76-1.36
60-79	Male genital organs	77716	10277	14173.27	549986.26	0.73	0.71-0.74		Lymphoid and haematopoietic tissue	12298	1606	923.59	65715.22	1.74	1.65-1.83
60-79	Mesothelioma	677	18	19.81	942.97	0.91	0.54-1.44		Mesothelioma	181	<5	3.26	263.31	0	0.00-1.13
60-79	Mouth, pharynx	4005	781	506.27	21043.17	1.54	1.44-1.65		Mouth, pharynx	2299	357	218.62	15165.46	1.63	1.47-1.81
60-79	Peripheral nerves, autonomic nervous system	30	<5	3.86	137.99	0.52	0.06-1.87		Peripheral nerves, autonomic nervous system	27	<5	2.59	180.88	0.39	0.01-2.15
60-79	Respiratory and intrathoracic organs	16791	1061	853.39	37135.69	1.24	1.17-1.32		Respiratory and intrathoracic organs	6937	318	246.65	18210.05	1.29	1.15-1.44
60-79	Skin	13499	2610	2127.54	81764.60	1.23	1.18-1.27		Skin	10411	1526	1166.46	77277.00	1.31	1.24-1.38
60-79	Soft tissues	834	118	109.41	4467.05	1.08	0.89-1.29		Soft tissues	793	76	65.64	4600.21	1.16	0.91-1.45
60-79	Urinary organs	16358	2901	2296.48	90301.73	1.26	1.22-1.32		Urinary organs	6738	838	662.16	45136.92	1.27	1.18-1.35
60-79	All	177797	23817	25138.00	994031.93	0.95	0.94-0.96		All	139267	14276	13214.47	923578.10	1.08	1.06-1.10
80+	Bone	23	<5	1.92	54.96	0.52	0.01-2.90		Bone	26	<5	1.65	84.57	1.21	0.15-4.39
80+	Brain, meninges and central nervous system	203	15	21.70	607.68	0.69	0.39-1.14		Brain, meninges and central nervous system	573	40	44.06	2274.06	0.91	0.65-1.24
80+	Breast	63	10	7.37	206.13	1.36	0.65-2.50		Breast	11010	780	862.44	43995.36	0.90	0.84-0.97
80+	Digestive organs	5933	469	538.85	15009.83	0.87	0.79-0.95		Digestive organs	9497	496	555.13	28384.65	0.89	0.82-0.98
80+	Endocrine glands	70	12	8.33	230.37	1.44	0.74-2.52		Endocrine glands	303	30	25.47	1307.47	1.18	0.79-1.68
80+	Eye	58	10	8.21	226.69	1.22	0.58-2.24		Eye	84	12	5.95	308.82	2.02	1.04-3.52
80+	Illdefined or unknown	207	9	9.93	271.77	0.91	0.41-1.72		Female genital organs	4369	282	291.83	14965.48	0.97	0.86-1.09
80+	Lymphoid and haematopoietic tissue	2655	277	223.01	6261.00	1.24	1.10-1.40		Illdefined or unknown	520	12	14.21	735.22	0.84	0.44-1.48
80+	Male genital organs	16371	1583	2210.82	61284.58	0.72	0.68-0.75		Lymphoid and haematopoietic tissue	3884	284	209.34	10820.91	1.36	1.20-1.52
80+	Mesothelioma	85	<5	2.54	72.08	0.79	0.10-2.84		Mesothelioma	45	<5	1.12	58.82	0	0.00-3.28
80+	Mouth, pharynx	629	94	73.11	2017.26	1.29	1.04-1.57		Mouth, pharynx	946	100	63.62	3247.15	1.57	1.28-1.91
80+	Peripheral nerves, autonomic nervous system	6	<5	0.52	14.30	3.86	0.47-13.93		Peripheral nerves, autonomic nervous system	6	<5	0.29	15.30	3.43	0.09-19.10
80+	Respiratory and intrathoracic organs	2214	87	100.78	2815.49	0.86	0.69-1.06		Respiratory and intrathoracic organs	1466	32	42.99	2247.48	0.74	0.51-1.05
80+	Skin	6221	901	733.42	20494.53	1.23	1.15-1.31		Skin	9131	851	705.61	35527.40	1.21	1.13-1.29
80+	Soft tissues	190	11	18.39	514.52	0.60	0.30-1.07		Soft tissues	271	15	16.85	861.63	0.89	0.50-1.47
80+	Urinary organs	4005	469	452.05	12543.82	1.04	0.95-1.14		Urinary organs	2517	194	177.59	9114.09	1.09	0.94-1.26
80+	All	38933	3952	4410.94	122625.00	0.90	0.87-0.92		All	44648	3131	3018.13	153948.41	1.04	1.00-1.07
Abbreviations: CI, confidence interval; FPC, first primary cancer; PYRS, person-years at risk; SIR, standardised incidence rate; SMN, second malignant neoplasm.
