# Supplementary material for: Relative risk of second malignant neoplasms highest among young adult cancer patients – a population-based registry study in Finland
Source: Acta Oncol. 2024 Jun 8;63:34138. doi: 10.2340/1651-226X.2024.34138 (PMC11332513; doi:10.2340/1651-226X.2024.34138)
Supplement: Relative risk of second malignant neoplasms highest among young adult cancer patients – a population-based registry study in Finland [file AO-63-34138-s2.xlsx]

## Sheet: Blad1
Supplementary material has been published as submitted. It has not been copyedited or typeset by Acta Oncologica
SUPPLEMENT 2. Standardised incidence ratios (SIR) calculated using two different methods for any metachronous second malignant neoplasm (SMN) diagnosed in Finland between 1992-2021 by age at first primary cancer (FPC), diagnosis period of first primary cancer (FPC), and site of first primary cancer (FPC).
	Men							Women
Age at FPC	No. of FPCs	Observed SMNs	SIR1	95% CI1	SIR2	95% CI2		No. of FPCs	Observed SMNs	SIR1	95% CI1	SIR2	95% CI2
20-39	10312	367	2.28	2.06-2.52	2.34	2.11-2.58		15691	778	1.61	1.50-1.73	1.68	1.56-1.80
40-59	57308	5961	1.31	1.28-1.35	1.45	1.41-1.48		89423	8182	1.05	1.03-1.07	1.14	1.13-1.19
60-79	177797	23816	0.95	0.94-0.96	1.14	1.12-1.15		139267	14277	1.08	1.06-1.10	1.25	1.23-1.27
80+	38933	3952	0.90	0.87-0.92	1.14	1.10-1.17		44648	3131	1.04	1.00-1.07	1.21	1.17-1.25
Total	284350	34096	1.00	0.99-1.01	1.19	1.18-1.20		289029	26368	1.08	1.06-1.09	1.22	1.21-1.24
Period of FPC
1992-2001	70462	11056	0.97	0.96-0.99	1.14	1.12-1.16		79169	10608	1.06	1.04-1.08	1.19	1.17-1.22
2002-2011	98783	15032	0.98	0.96-0.99	1.17	1.15-1.19		97168	10545	1.07	1.05-1.09	1.23	1.20-1.25
2012-2021	115105	8008	1.07	1.05-1.09	1.30	1.27-1.33		112692	5215	1.11	1.08-1.14	1.29	1.25-1.32
First primary cancer
Bone	470	48	1.50	1.11-1.99	1.73	1.27-2.29		318	28	1.27	0.84-1.83	1.42	0.94-2.05
Brain, meninges and CNS	6909	614	1.22	1.13-1.32	1.39	1.29-1.51		10721	1044	1.12	1.06-1.19	1.27	1.19-1.35
Breast	467	87	1.47	1.18-1.81	1.74	1.39-2.15		107002	9128	0.86	0.84-0.88	0.97	0.95-0.99
Digestive organs	46851	4398	1.04	1.01-1.07	1.23	1.20-1.27		42944	2963	1.02	0.98-1.05	1.17	1.12-1.21
Endocrine glands	2498	325	1.48	1.32-1.65	1.69	1.51-1.88		7931	858	1.25	1.17-1.34	1.40	1.31-1.49
Eye	675	91	1.11	0.89-1.36	1.29	1.04-1.58		624	74	1.24	0.97-1.56	1.40	1.10-1.76
Genital organs	111156	13390	0.74	0.73-0.75	0.89	0.88-0.91		37837	3734	1.12	1.08-1.15	1.27	1.23-1.32
Illdefined or unknown	1579	112	1.48	1.22-1.78	1.72	1.41-2.07		2095	100	1.20	0.98-1.46	1.37	1.11-1.66
Lymphoid and haematopoietic tissue	25872	3822	1.73	1.68-1.79	2.02	1.95-2.08		23427	2835	1.79	1.73-1.86	2.04	1.97-2.12
Mesothelioma	987	22	0.84	0.52-1.27	0.97	0.61-1.47		295	4	0.69	0.19-1.75	0.78	0.21-1.99
Mouth, pharynx	7608	1232	1.64	1.55-1.73	1.91	1.81-2.02		4757	640	1.69	1.56-1.83	1.93	1.78-2.09
Peripheral nerves, autonomic nervous system	104	10	1.47	0.71-2.71	1.70	0.82-3.13		84	7	1.35	0.54-2.78	1.51	0.61-3.11
Respiratory and intrathoracic organs	24262	1465	1.29	1.22-1.35	1.49	1.42-1.57		10953	477	1.27	1.16-1.39	1.45	1.32-1.59
Skin	26505	4144	1.23	1.19-1.27	1.48	1.44-1.53		26575	3008	1.29	1.24-1.34	1.48	1.43-1.54
Soft tissues	1826	192	1.13	0.98-1.30	1.33	1.15-1.53		1740	150	1.21	1.03-1,42	1.38	1.17-1.62
Urinary organs	26581	4145	1.26	1.22-1.30	1.50	1.46-1.55		11726	1317	1.25	1.19-1.32	1.44	1.36-1.52
Abbreviations: CI, confidence interval; FPC, first primary cancer; SIR, standardised incidence rate; SMN, second malignant neoplasm. 1SIR and CI calculated by restricting follow up for the general population. 2SIR and CI calculated without restricting follow-up for the general population.
